# Supplementary material for: The expression and clinical significance of GADD45A in breast cancer patients
Source: PeerJ. 2018 Aug 15;6:e5344. doi: 10.7717/peerj.5344 (PMC6098681; doi:10.7717/peerj.5344)
Supplement: Data S1 [file peerj-06-5344-s002.xlsx]

## Sheet: 癌
Number	ER	PR	HER2	FISH	updated Ki-67 index	Subtype	age of onset	TNM	TNM stage	pathology subtypes	Histological grade	Date of diagnosis	Follow up date	status	Overall Survival	GADD45A
1	-	-	+		≥20%	TN	53	T2N0M0	II	IDC	II	2007-06-15	2011-12-31	live	55	positive
2	-	-	+		≥20%	TN	71	T2N0M0	II	IDC	III	2007-08-16	2010-03-28	death	31	positive
3	-	-	+		≥20%	TN	45	T2N0M0	II	IDC	II	2007-08-16	2010-12-10	death	40	positive
4	-	-	-		<20%	TN	58	T2N0M0	II	IDC	III	2007-09-13	2011-12-31	death	52	positive
5	-	-	-		<20%	TN	75	T4N0M0	III	IDC	II	2007-02-05	2011-03-30	death	50	positive
6	-	-	-		≥20%	TN	54	T2N0M0	II	IDC	II	2007-12-04	2011-12-31	live	49	positive
7	-	-	-		<20%	TN	75	T2N0M0	II	IDC	II	2007-04-06	2011-12-31	live	57	positive
8	-	-	-		≥20%	TN	54	T1N0M0	I	IDC	II	2007-05-17	2011-11-20	death	54	positive
9	-	-	-		≥20%	TN	57	T1N1M0	II	IDC	II	2007-05-18	2011-12-31	live	55	positive
10	+	-	-		<20%	TN	51	T1N0M0	I	IDC	III	2007-05-29	2011-12-31	death	55	positive
11	-	-	-		≥20%	TN	47	T2N0M0	II	IDC	III	2008-05-16	2011-12-31	live	44	positive
12	-	-	-		<20%	TN	57	T1N0M0	I	non-IDC	II	2008-01-17	2013-01-09	live	60	negative
13	-	-	-		<20%	TN	56	T1N0M0	I	IDC	II	2008-06-06	2014-04-03	death	70	positive
14	-	-	-		<20%	TN	62	T1N0M0	I	IDC	II	2008-07-04	2011-12-31	live	42	positive
15	-	-	++	+	≥20%	HER2	74	T2N3M0	III	IDC	III	2008-07-30	2011-12-31	live	41	negative
16	-	-	-		≥20%	TN	53	T4N3M0	III	IDC	II	2007-08-04	2008-06-07	death	10	positive
17	-	-	-		≥20%	TN	52	T1N0M0	I	IDC	II	2008-08-06	2011-12-31	live	41	positive
18	-	-	++	+	≥20%	HER2	41	T2N0M0	II	IDC	II	2008-08-18	2011-12-31	live	40	positive
19	-	-	-		<20%	TN	51	T1N0M0	I	IDC	II	2008-08-25	2011-11-25	death	39	positive
20	-	-	-		<20%	TN	54	T2N0M0	II	IDC	II	2008-08-28	2011-12-31	live	40	positive
21	-	-	-		<20%	TN	43	T1N0M0	I	non-IDC	II	2008-12-23	2012-10-22	live	46	negative
22	-	-	-		<20%	TN	53	T3N3M0	III	IDC	III	2008-05-06	2009-08-09	death	15	negative
23	-	-	-		<20%	TN	48	T2N0M0	II	IDC	II	2008-05-15	2016-06-14	death	97	positive
24	-	-	-		≥20%	TN	66	T1N0M0	I	IDC	II	2009-05-06	2011-12-31	death	32	positive
25	-	-	++	-	<20%	TN	56	T2N0M0	II	IDC	III	2009-05-08	2011-12-31	death	32	negative
26	-	-	-		≥20%	TN	60	T1N0M0	I	IDC	III	2009-12-07	2011-12-31	death	25	positive
27	-	-	++	+	<20%	HER2	52	T1N0M0	I	IDC	II	2009-04-20	2011-12-31	death	32	positive
28	-	-	-		≥20%	TN	58	T2N1M0	II	IDC	II	2010-04-14	2014-02-18	death	46	positive
29	-	-	-		≥20%	TN	52	T2N0M0	II	IDC	III	2010-05-10	2016-08-31	live	76	positive
30	-	-	+		<20%	TN	71	T1N1M0	II	non-IDC	II	2010-03-24	2012-11-30	death	32	positive
31	+	+	+		<20%	A	85	T2N0M0	II	IDC	II	2005-07-15	2011-12-31	live	78	negative
32	+	+	+		<20%	A	66	T2N0M0	II	non-IDC	I	2004-08-23	2011-12-31	live	88	positive
33	-	-	+++		≥20%	HER2	45	T2N0M0	II	IDC	II	2005-01-25	2011-12-31	live	83	positive
34	-	-	+++		≥20%	HER2	53	T2N1M0	II	IDC	III	2005-01-25	2007-11-21	death	34	positive
35	+	+	++	-	≥20%	B	46	T2N1M0	II	IDC	III	2005-01-26	2011-12-31	live	83	positive
36	-	-	-		≥20%	TN	72	T2N2M0	III	IDC	III	2005-01-28	2005-04-08	death	2	positive
37	+	+	-		≥20%	B	50	T2N0M0	II	IDC	III	2005-01-31	2011-12-31	live	83	positive
38	-	-	+++		<20%	HER2	50	T1N0M0	I	IDC	II	2005-01-31	2011-12-31	live	83	positive
39	+	+	++	+	≥20%	B	61	T2N1M0	II	IDC	III	2005-02-02	2011-12-13	death	82	positive
40	+	+	-	30%+	≥20%	B	35	T1N0M0	I	IDC	II	2005-01-31	2011-12-31	live	83	positive
41	+	+	++	+	<20%	B	73	T1N0M0	I	IDC	II	2005-02-04	2011-12-31	live	83	positive
42	+	+	+++		≥20%	B	47	T2N3M0	III	IDC	II	2005-02-08	2011-12-31	live	83	positive
43	-	-	-		<20%	TN	42	T2N0M0	II	IDC	III	2005-02-17	2011-12-31	live	82	positive
44	-	-	-		<20%	TN	52	T1N1M0	II	IDC	II	2005-02-18	2011-12-31	live	82	positive
45	-	-	-		≥20%	TN	53	T2N0M0	II	IDC	III	2005-02-18	2011-12-31	live	82	positive
46	+	-	++	-	≥20%	B	53	T2N0M0	II	IDC	III	2005-02-22	2011-12-31	live	82	positive
47	+	-	-		≥20%	B	68	T1N1M0	II	IDC	II	2005-02-23	2011-12-31	live	82	positive
48	+	+	-		<20%	A	50	T1N0M0	I	IDC	III	2005-02-25	2011-12-31	live	82	positive
49	+	-	+++		≥20%	B	53	T2N0M0	II	IDC	III	2005-02-25	2008-04-21	death	38	positive
50	+	+	-		≥20%	B	46	T1N1M0	II	IDC	III	2005-02-28	2011-12-31	live	82	positive
51	+	-	-		<20%	A	50	T1N0M0	I	IDC	II	2005-02-28	2011-12-31	live	82	positive
52	+	+	++	-	<20%	A	53	T2N0M0	II	IDC	II	2005-02-28	2011-12-31	live	82	positive
53	-	-	-		≥20%	TN	84	T2N0M0	II	IDC	II	2005-02-28	2011-10-24	death	80	positive
54	-	-	-		<20%	TN	45	T1N0M0	I	IDC	II	2005-03-04	2010-05-10	death	62	positive
55	+	+	-		≥20%	B	53	T2N0M0	II	IDC	II	2005-03-02	2011-12-31	live	82	positive
56	-	-	+++		<20%	HER2	54	T2N0M0	II	non-IDC	II	2005-03-03	2011-12-31	live	82	positive
57	+	+	-		<20%	A	63	T2N0M0	II	non-IDC	I	2005-03-11	2011-12-31	live	82	positive
58	+	+	-		≥20%	B	54	T1N0M0	I	IDC	I	2005-03-04	2011-12-31	live	82	positive
59	+	+	-		<20%	A	56	T1N0M0	I	IDC	III	2005-03-04	2011-12-31	live	82	positive
60	-	-	+++		≥20%	HER2	56	T1N0M0	I	IDC	III	2005-03-09	2008-07-01	death	40	positive
61	-	-	+++		<20%	HER2	62	T2N1M0	II	IDC	III	2005-03-09	2007-12-16	death	33	positive
62	+	+	-		<20%	A	48	T1N0M0	I	IDC	III	2005-03-15	2011-12-31	live	82	positive
63	-	-	+++		<20%	HER2	72	T2N0M0	II	IDC	II	2005-03-11	2011-12-31	live	82	positive
64	-	-	+++		≥20%	HER2	53	T2N0M0	II	IDC	III	2005-03-15	2011-12-31	live	82	positive
65	-	-	+++		<20%	HER2	45	T2N0M0	II	non-IDC	III	2005-03-15	2011-12-31	live	82	positive
66	-	-	+++		≥20%	HER2	61	T1N2M0	III	IDC	II	2005-03-16	2011-12-31	live	82	positive
67	-	-	+++		≥20%	HER2	53	T1N0M0	I	IDC	III	2005-03-17	2011-12-31	live	81	positive
68	-	-	+++		<20%	HER2	59	T2N2M0	III	IDC	III	2005-03-17	2011-12-31	live	81	positive
69	+	+	-		<20%	A	64	T1N1M0	II	IDC	III	2005-03-18	2011-12-31	live	81	positive
70	-	-	-		≥20%	TN	47	T2N0M0	II	non-IDC	III	2005-03-21	2011-12-31	live	81	positive
71	+	-	-		≥20%	B	50	T2N0M0	II	IDC	III	2005-03-22	2011-12-31	live	81	positive
72	-	+	++	+	<20%	B	49	T2N0M0	II	IDC	III	2005-03-22	2011-12-31	live	81	positive
73	-	-	+++		≥20%	HER2	50	T2N0M0	II	non-IDC	III	2005-03-23	2011-12-31	live	81	positive
74	+	+	-		<20%	A	60	T1N1M0	II	IDC	III	2005-03-25	2011-12-31	live	81	positive
75	+	+	-		≥20%	B	43	T2N0M0	II	IDC	III	2005-03-25	2011-12-31	live	81	positive
76	+	+	-		≥20%	B	48	T1N0M0	I	non-IDC	II	2005-04-30	2011-12-31	live	80	positive
77	+	+	-		≥20%	B	38	T1N1M0	II	IDC	III	2005-01-24	2011-12-31	live	83	positive
78	-	-	+++		≥20%	HER2	46	T2N0M0	II	non-IDC	III	2005-02-01	2011-06-13	death	76	positive
79	-	+	+++	70%+	≥20%	B	35	T2N1M0	II	IDC	III	2005-02-23	2011-12-31	live	82	positive
80	-	-	+++		<20%	HER2	54	T2N0M0	II	IDC	II	2005-03-22	2011-12-31	live	81	positive
81	-	+	++	+	<20%	B	58	T2N1M0	II	IDC	III	2005-07-08	2017-07-05	live	144	positive
82	+	+	-		≥20%	B	69	T1N0M0	I	IDC	I	2009-02-19	2017-07-05	death	101	positive
83	-	-	++	+	≥20%	HER2	40	T2N3M0	III	IDC	II	2009-03-07	2017-07-05	live	100	positive
84	+	-	-		<20%	A	75	T2N0M0	II	IDC	II	2009-02-26	2017-07-05	live	100	positive
85	+	-	++	+	≥20%	B	54	T1N2M0	III	IDC	II	2009-03-02	2017-07-05	live	100	positive
86	+	+	+		≥20%	B	44	T2N0M0	II	IDC	II	2009-03-10	2017-07-05	live	100	positive
87	+	+	-		≥20%	B	82	T2N0M0	II	IDC	II	2005-02-23	2009-03-06	death	48	positive
88	+	+	-		≥20%	B	78	T1N1M0	II	IDC	II	2005-02-24	2009-03-12	death	49	positive
89	+	+	-		≥20%	B	51	T1N0M0	I	IDC	II	2005-03-11	2017-07-05	live	148	positive
90	+	+	-		≥20%	B	69	T1N2M0	III	non-IDC	II	2005-03-18	2011-07-05	death	76	positive
91	+	+	++	+	≥20%	B	56	T2N0M0	II	IDC	II	2005-03-23	2017-07-05	live	147	negative
92	+	+	+		≥20%	B	58	T1N0M0	I	IDC	II	2005-03-25	2009-03-26	death	48	positive
93	+	+	+		≥20%	B	66	T2N3M0	III	IDC	II	2005-03-25	2007-12-04	death	32	positive
94	+	+	-		≥20%	B	65	T1N0M0	I	IDC	II	2005-03-30	2017-07-05	live	147	positive
95	-	+	+++		≥20%	B	62	T2N2M0	III	IDC	II	2005-03-30	2016-04-19	death	133	positive
96	+	+	++	-	≥20%	B	62	T2N1M0	II	IDC	II	2005-03-30	2017-07-05	live	147	positive
97	+	-	++	+	≥20%	B	57	T2N1M0	II	IDC	II	2005-04-02	2017-07-05	live	147	positive
98	+	+	+		≥20%	B	65	T2N1M0	II	IDC	II	2005-04-02	2017-07-05	live	147	positive
99	+	-	+++		≥20%	B	64	T1N1M0	II	IDC	II	2005-04-02	2017-07-05	live	147	positive
100	+	+	-		<20%	A	75	T1N0M0	I	IDC	III	2005-04-09	2017-07-05	live	147	positive
101	+	+	+		<20%	A	63	T2N2M0	III	IDC	II	2005-04-09	2017-07-05	live	147	positive
102	+	+	+		<20%	A	52	T2N3M0	III	non-IDC	II	2005-04-09	2009-04-10	death	48	positive
103	+	+	++	-	<20%	A	48	T1N3M0	III	IDC	II	2005-04-15	2017-07-05	live	147	positive
104	-	-	-		<20%	TN	64	T1N0M0	I	IDC	II	2005-04-15	2006-12-22	live	20	positive
105	+	-	+		≥20%	B	45	T2N1M0	II	IDC	II	2005-04-16	2005-12-30	death	8	negative
106	+	+	-		≥20%	B	40	T2N0M0	II	IDC	II	2005-04-16	2017-07-05	live	147	positive
107	-	-	-		≥20%	TN	45	T2N1M0	II	IDC	II	2005-04-22	2007-08-12	death	28	positive
108	-	+	+++		≥20%	B	52	T2N0M0	II	non-IDC	II	2005-04-26	2010-10-05	death	65	positive
109	-	+	+++		≥20%	B	47	T2N2M0	III	IDC	III	2005-04-27	2017-07-05	live	146	positive
110	-	+	+++		≥20%	B	63	T2N0M0	II	IDC	II	2005-05-03	2014-11-05	death	114	positive
111	+	+	+		≥20%	B	49	T1N1M0	II	IDC	II	2005-05-03	2017-07-05	live	146	positive
112	+	+	+		<20%	A	67	T1N0M0	I	non-IDC	II	2005-05-14	2017-07-05	live	146	positive
113	+	+	+		≥20%	B	51	T2N0M0	II	IDC	II	2005-05-17	2017-07-05	live	146	positive
114	+	+	++	-	≥20%	B	45	T2N1M0	II	IDC	II	2005-05-04	2017-07-05	live	146	positive
115	-	-	++	-	<20%	TN	45	T3N0M0	II	non-IDC	II	2005-05-06	2017-07-05	live	146	positive
116	-	+	+++		≥20%	B	49	T2N0M0	II	IDC	III	2005-05-06	2017-07-05	live	146	negative
117	+	+	++	-	≥20%	B	68	T1N0M0	I	IDC	II	2005-05-07	2016-12-05	live	139	positive
118	+	+	+		≥20%	B	52	T3N0M0	II	IDC	II	2005-05-07	2006-06-28	death	14	negative
119	+	+	+		≥20%	B	67	T1N0M0	I	IDC	II	2005-05-10	2017-07-05	live	146	negative
120	+	-	+++		≥20%	B	51	T2N0M0	II	IDC	III	2005-05-13	2017-07-05	live	146	negative
121	+	+	+		≥20%	B	78	T2N2M0	III	IDC	III	2005-05-19	2013-01-27	death	92	negative
122	-	+	+++		≥20%	B	52	T2N2M0	III	IDC	II	2005-05-21	2017-07-05	live	145	positive
123	+	+	-		≥20%	B	57	T1N0M0	I	IDC	II	2005-05-24	2017-07-05	live	145	positive
124	+	+	+++		≥20%	B	45	T2N0M0	II	IDC	II	2005-05-31	2017-07-05	live	145	positive
125	-	-	+		<20%	TN	62	T1N0M0	I	IDC	III	2005-05-30	2014-07-17	live	110	positive
126	-	-	+++		≥20%	HER2	49	T2N3M0	III	IDC	II	2005-05-31	2017-07-05	live	145	positive
127	+	-	+++		≥20%	B	42	T2N0M0	II	IDC	II	2005-06-01	2017-07-05	live	145	negative
128	-	+	-		≥20%	B	52	T2N0M0	II	IDC	II	2005-06-02	2017-07-05	live	145	positive
129	+	+	++	+	≥20%	B	58	T2N1M0	II	IDC	II	2005-06-03	2017-07-05	live	145	positive
130	+	+	++	-	≥20%	B	68	T2N1M0	II	IDC	III	2005-06-03	2009-08-05	death	50	positive
131	-	+	-		≥20%	B	41	T2N0M0	II	IDC	II	2005-06-04	2017-07-05	live	145	negative
132	+	+	+++		<20%	B	58	T2N0M0	II	non-IDC	III	2005-06-04	2017-07-05	live	145	positive
133	+	+	-		<20%	A	53	T2N3M0	III	non-IDC	II	2005-06-10	2012-04-25	death	83	negative
134	+	+	++	+	≥20%	B	45	T3N1M0	III	non-IDC	III	2005-06-15	2007-05-10	death	23	positive
135	-	+	+++		≥20%	B	49	T1N0M0	I	non-IDC	III	2005-06-16	2017-07-05	live	145	positive
136	+	+	-		≥20%	B	46	T2N0M0	II	non-IDC	II	2005-06-22	2017-07-05	live	144	negative
137	-	+	-		≥20%	B	31	T1N0M0	I	IDC	III	2005-06-17	2017-07-05	live	145	positive
138	+	+	+++		≥20%	B	43	T2N0M0	II	non-IDC	III	2005-06-18	2017-07-05	live	145	positive
139	+	+	+		≥20%	B	62	T1N1M0	II	IDC	III	2005-06-21	2017-07-05	live	144	positive
140	+	+	++	-	≥20%	B	43	T1N2M0	III	IDC	III	2005-06-22	2017-07-05	live	144	positive
141	+	+	+		≥20%	B	55	T2N0M0	II	IDC	I	2005-06-25	2017-07-05	live	144	negative
142	-	+	-		≥20%	B	51	T3N1M0	III	IDC	III	2005-07-02	2017-07-05	live	144	positive
143	-	+	+++		≥20%	B	60	T2N1M0	II	IDC	II	2005-07-06	2007-09-15	death	26	negative
144	+	+	+		<20%	A	55	T2N1M0	II	IDC	II	2005-07-09	2011-10-24	death	76	negative
145	-	-	-		<20%	TN	38	T1N0M0	I	IDC	II	2005-07-09	2017-07-05	live	144	negative
146	-	-	-		<20%	TN	46	T2N0M0	II	IDC	II	2005-07-12	2017-07-05	live	144	positive
147	+	+	++	+	≥20%	B	40	T2N2M0	III	IDC	III	2005-07-12	2017-07-05	live	144	positive
148	+	-	++	-	≥20%	B	53	T1N1M0	II	IDC	II	2005-07-14	2017-07-05	live	144	positive
149	+	+	-		<20%	A	53	T1N2M0	III	IDC	II	2005-07-14	2017-07-05	live	144	positive
150	-	+	++	-	≥20%	B	52	T2N1M0	II	IDC	II	2005-07-16	2017-07-05	live	144	negative
151	+	+	+	++	≥20%	B	36	T1N1M0	II	IDC	I	2005-07-21	2017-07-05	live	143	positive
152	+	-	-		<20%	A	51	T2N1M0	II	IDC	II	2005-07-21	2015-09-05	death	122	positive
153	+	-	+		≥20%	B	69	T2N0M0	II	IDC	III	2005-07-22	2017-07-05	live	143	positive
154	-	-	-		<20%	TN	57	T2N0M0	II	IDC	II	2005-07-21	2017-07-05	live	143	positive
155	-	-	-		<20%	TN	71	T2N1M0	II	IDC	III	2005-07-14	2017-07-05	live	144	positive
156	-	-	+++		≥20%	HER2	79	T1N1M0	II	IDC	III	2005-07-15	2017-07-05	live	144	positive
157	+	+	-		≥20%	B	64	T2N0M0	II	non-IDC	II	2005-07-16	2009-02-19	death	43	negative
158	+	+	+++		≥20%	B	76	T2N0M0	II	IDC	II	2005-07-23	2008-03-21	death	32	negative
159	-	-	+++		≥20%	HER2	53	T2N1M0	II	IDC	III	2005-07-26	2017-07-05	live	143	negative
160	+	+	+		≥20%	B	68	T2N0M0	II	IDC	III	2005-07-29	2017-07-05	live	143	positive
161	+	-	+++		≥20%	B	50	T2N0M0	II	IDC	III	2005-07-29	2017-07-05	live	143	positive
162	-	-	-		<20%	TN	40	T2N0M0	II	IDC	III	2005-07-29	2017-07-05	live	143	positive
163	-	-	+++		≥20%	HER2	57	T2N3M0	III	non-IDC	III	2005-07-29	2017-07-05	live	143	negative
164	-	-	+++		≥20%	HER2	46	T1N0M0	I	IDC	II	2005-08-03	2017-07-05	live	143	positive
165	-	+	+++		≥20%	B	52	T1N0M0	I	IDC	II	2005-07-30	2017-07-05	live	143	positive
166	-	+	+		≥20%	B	37	T2N3M0	III	IDC	II	2005-07-30	2013-03-08	death	91	positive
167	+	+	-		≥20%	B	52	T1N3M0	III	IDC	III	2005-08-02	2016-05-23	death	130	positive
168	+	+	-		<20%	A	56	T1N2M0	III	IDC	II	2005-08-05	2017-07-05	live	143	negative
169	-	+	++	+	≥20%	B	50	T2N0M0	II	non-IDC	I	2005-08-04	2009-07-12	death	47	positive
170	-	-	+		<20%	TN	46	T1N2M0	III	IDC	II	2005-08-04	2017-07-05	live	143	negative
171	+	+	+++		≥20%	B	44	T2N0M0	II	IDC	II	2005-08-09	2017-07-05	live	143	positive
172	-	+	++	+	≥20%	B	68	T2N0M0	II	IDC	I	2005-08-12	2015-03-24	death	115	positive
173	+	+	-		<20%	A	65	T1N0M0	I	IDC	II	2005-08-09	2017-07-05	live	143	negative
174	+	+	++	+	≥20%	B	57	T2N3M0	III	non-IDC	II	2005-08-11	2017-07-05	live	143	positive
175	+	+	-		<20%	A	77	T3N1M0	III	IDC	I	2005-08-12	2010-04-22	death	56	negative
176	+	+	-		≥20%	B	31	T1N0M0	I	IDC	III	2005-08-16	2017-07-05	live	143	positive
177	+	+	++	+	<20%	B	66	T1N0M0	I	non-IDC	I	2005-08-17	2017-07-05	live	143	positive
178	-	-	-		<20%	TN	63	T2N0M0	II	IDC	II	2005-08-18	2017-07-05	live	143	positive
179	+	+	+		≥20%	B	45	T1N1M0	II	IDC	III	2005-08-18	2017-07-05	live	143	positive
180	+	+	++	-	<20%	A	53	T1N2M0	III	IDC	II	2005-08-19	2017-07-05	live	143	positive
181	-	+	+++		≥20%	B	55	T2N3M0	III	IDC	II	2005-08-20	2010-09-19	death	61	positive
182	+	+	++	+	≥20%	B	78	T1N3M0	III	IDC	III	2005-08-20	2011-10-08	death	74	positive
183	+	+	-		≥20%	B	41	T1N2M0	III	IDC	II	2005-08-26	2017-07-05	live	142	positive
184	-	-	+		≥20%	TN	56	T2N0M0	II	IDC	II	2005-08-26	2012-04-09	death	79	positive
185	+	+	+		<20%	A	54	T1N0M0	I	IDC	II	2005-08-26	2017-07-05	live	142	positive
186	+	+	++	+	≥20%	B	61	T2N3M0	III	IDC	II	2005-09-15	2017-07-05	live	142	positive
187	-	+	++	-	≥20%	B	38	T2N0M0	II	IDC	II	2005-09-16	2017-07-05	live	142	positive
188	-	+	+		≥20%	B	53	T2N1M0	II	IDC	I	2005-09-22	2017-07-05	live	141	positive
189	+	+	+		<20%	A	71	T1N1M0	II	IDC	I	2005-09-09	2012-08-30	death	84	positive
190	+	+	+++		<20%	B	47	T3N0M0	II	non-IDC	II	2005-09-23	2007-04-08	death	19	negative
191	+	+	+++		≥20%	B	40	T3N3M0	III	IDC	II	2005-09-29	2013-03-17	death	90	positive
192	-	+	++	-	≥20%	B	49	T1N0M0	I	IDC	III	2005-10-11	2017-07-05	live	141	positive
193	-	+	+++		≥20%	B	49	T3N0M0	II	IDC	II	2005-10-18	2017-07-05	live	141	positive
194	+	+	++	+	≥20%	B	55	T2N0M0	II	IDC	III	2005-10-22	2017-07-05	live	140	positive
195	+	+	++	+	≥20%	B	39	T2N0M0	II	IDC	II	2005-10-26	2017-07-05	live	140	negative
196	+	-	+		<20%	A	57	T1N0M0	I	IDC	II	2005-10-31	2017-07-05	live	140	positive
197	+	+	++	-	≥20%	B	52	T1N0M0	I	IDC	II	2005-11-02	2017-07-05	live	140	positive
198	-	+	+++		≥20%	B	56	T2N0M0	II	IDC	II	2005-11-08	2014-03-12	death	100	positive
199	-	+	+++		≥20%	B	75	T2N0M0	II	IDC	II	2005-11-04	2013-05-23	death	91	positive
200	+	+	+		≥20%	B	62	T2N0M0	II	IDC	II	2005-11-04	2017-07-05	live	140	positive
201	+	+	++	-	≥20%	B	46	T2N3M0	III	IDC	II	2005-11-25	2016-12-25	death	133	positive
202	+	+	++	+	≥20%	B	49	T2N0M0	II	IDC	II	2005-12-24	2017-07-05	live	138	positive
203	+	+	+		<20%	A	41	T3N3M0	III	IDC	II	2005-12-27	2015-02-04	death	109	positive
204	+	-	++	-	≥20%	B	51	T2N0M0	II	IDC	III	2005-12-29	2017-07-05	live	138	negative
205	-	-	+++		≥20%	HER2	77	T2N1M0	II	IDC	III	2005-12-29	2017-07-05	live	138	positive
206	+	+	++	+	≥20%	B	81	T2N0M0	II	IDC	II	2005-12-29	2017-07-05	live	138	positive
207	+	+	++	+	<20%	B	43	T1N0M0	I	IDC	II	2005-12-29	2006-01-04	death	0	negative
208	+	+	-		≥20%	B	45	T3N0M0	II	non-IDC	III	2006-01-12	2017-07-05	live	138	positive
209	+	+	++	+	≥20%	B	56	T1N0M0	I	non-IDC	II	2006-01-14	2017-07-05	live	138	negative
210	-	-	++	-	<20%	TN	59	T3N0M0	II	IDC	II	2006-01-17	2017-07-05	live	138	negative
211	+	+	+		≥20%	B	57	T2N0M0	II	IDC	II	2006-01-18	2017-07-05	live	138	positive
212	+	+	+++		≥20%	B	33	T2N3M0	III	IDC	II	2005-11-26	2017-07-05	live	139	positive
213	+	+	++	+	≥20%	B	52	T1N0M0	I	IDC	II	2005-12-09	2017-07-05	live	139	negative
214	+	+	+		≥20%	B	31	T1N0M0	I	IDC	I	2007-06-16	2012-10-09	death	64	positive
215	-	+	+		≥20%	B	60	T2N0M0	II	IDC	III	2006-02-08	2017-07-05	live	137	positive
216	-	-	+++		≥20%	HER2	45	T2N0M0	II	IDC	III	2006-02-08	2017-07-05	live	137	negative
217	+	+	+		<20%	A	46	T2N1M0	II	IDC	II	2006-02-22	2017-07-05	live	136	positive
218	+	+	++	-	≥20%	B	50	T2N0M0	II	IDC	III	2006-02-28	2017-07-05	live	136	positive
219	-	-	+++		≥20%	HER2	50	T2N1M0	II	IDC	II	2006-02-28	2017-07-05	live	136	positive
220	+	-	+++		≥20%	B	57	T1N0M0	I	IDC	II	2006-03-14	2017-07-05	live	136	positive
221	-	-	+++		≥20%	HER2	57	T3N1M0	III	IDC	II	2006-03-14	2017-01-05	death	130	positive
222	-	-	+++		≥20%	HER2	68	T1N3M0	III	IDC	III	2006-03-16	2016-09-13	death	126	positive
223	-	-	+++		≥20%	HER2	43	T2N0M0	II	IDC	III	2006-03-17	2017-07-05	live	136	positive
224	+	+	+++		≥20%	B	49	T2N1M0	II	IDC	II	2006-03-15	2017-07-05	live	136	positive
225	+	+	++	+	≥20%	B	54	T1N0M0	I	IDC	I	2006-03-28	2017-07-05	live	135	positive
226	-	+	++	+	<20%	B	73	T1N2M0	II	IDC	II	2006-03-29	2017-07-05	live	135	positive
227	-	-	+++		≥20%	HER2	80	T1N0M0	I	IDC	II	2006-03-30	2017-07-05	live	135	positive
228	+	-	+		<20%	A	65	T2N3M0	III	IDC	II	2006-04-05	2017-07-05	live	135	positive
229	+	+	++	-	<20%	A	71	T1N0M0	I	non-IDC	II	2006-04-06	2017-07-05	live	135	positive
230	+	+	++	-	≥20%	B	52	T3N3M0	III	IDC	III	2006-04-18	2017-07-05	live	135	positive
231	+	+	+		≥20%	B	41	T2N0M0	II	IDC	III	2006-04-27	2017-07-05	live	134	positive
232	+	+	++	+	≥20%	B	53	T1N0M0	I	IDC	II	2006-05-11	2017-07-05	live	134	positive
233	+	+	+++		≥20%	B	77	T2N3M0	III	IDC	I	2006-05-11	2017-07-05	live	134	positive
234	+	+	+++		≥20%	B	52	T2N0M0	II	IDC	I	2006-05-19	2017-07-05	live	134	positive
235	+	+	++	-	≥20%	B	52	T2N0M0	II	IDC	II	2006-05-18	2017-07-05	live	134	positive
236	+	+	+++		≥20%	B	57	T2N1M0	II	IDC	II	2006-05-18	2017-07-05	live	134	positive
237	+	-	++	+	≥20%	B	45	T2N0M0	II	IDC	II	2006-05-25	2017-07-05	live	133	positive
238	+	-	++	+	<20%	B	58	T1N0M0	I	IDC	I	2006-05-31	2017-07-05	live	133	positive
239	+	+	-		<20%	A	76	T2N0M0	II	non-IDC	III	2006-06-02	2017-07-05	live	133	positive
240	+	-	-		≥20%	B	55	T3N3M0	III	IDC	III	2006-06-03	2017-07-05	live	133	positive
241	+	+	-		<20%	A	58	T1N0M0	I	IDC	II	2006-06-03	2017-07-05	live	133	positive
242	+	+	+		≥20%	B	53	T2N0M0	II	IDC	II	2006-06-03	2017-07-05	live	133	positive
243	-	-	-		<20%	TN	50	T2N0M0	II	IDC	II	2006-06-16	2017-07-05	live	133	positive
244	-	-	+++		≥20%	HER2	44	T2N1M0	II	IDC	III	2006-06-17	2017-07-05	live	133	positive
245	+	-	++	-	≥20%	B	79	T1N3M0	III	IDC	III	2006-06-27	2014-07-12	death	97	positive
246	+	+	+++		≥20%	B	46	T2N0M0	II	IDC	III	2006-06-20	2017-07-05	live	133	positive
247	-	-	+++		≥20%	HER2	49	T1N1M0	II	IDC	II	2006-06-20	2017-07-05	live	133	positive
248	-	-	+++		≥20%	HER2	56	T1N0M0	I	IDC	II	2006-06-23	2017-07-05	live	132	positive
249	+	+	+++		≥20%	B	57	T1N0M0	I	IDC	II	2006-06-24	2017-07-05	live	132	positive
250	+	+	+		≥20%	B	49	T2N1M0	II	IDC	II	2006-06-28	2017-07-05	live	132	positive
251	-	-	+++		≥20%	HER2	76	T2N0M0	II	IDC	III	2006-07-05	2017-07-05	live	132	positive
252	+	-	+++		<20%	B	65	T1N0M0	I	IDC	II	2006-07-13	2017-07-05	live	132	positive
253	+	+	++	-	≥20%	B	53	T2N1M0	II	IDC	II	2006-07-14	2017-07-05	live	132	positive
254	+	-	+++		<20%	B	50	T1N0M0	I	IDC	III	2006-07-18	2017-07-05	live	132	positive
255	+	-	++	+	≥20%	B	39	T2N0M0	II	IDC	II	2006-07-19	2017-07-05	live	132	positive
256	-	-	++	-	<20%	TN	49	T2N0M0	II	non-IDC	III	2006-07-19	2017-07-05	live	132	positive
257	-	-	+++		≥20%	HER2	44	T2N0M0	II	non-IDC	III	2006-07-18	2017-07-05	live	132	positive
258	-	-	+++		≥20%	HER2	31	T3N0M0	II	IDC	II	2006-07-18	2017-07-05	live	132	positive
259	+	+	++	-	<20%	A	63	T2N0M0	II	IDC	II	2006-07-21	2017-07-05	live	131	positive
260	+	+	+++		≥20%	B	79	T2N1M0	II	IDC	III	2006-07-25	2017-07-05	live	131	positive
261	-	-	++	+	≥20%	HER2	53	T2N0M0	II	IDC	III	2006-07-27	2017-07-05	live	131	positive
262	+	+	++	-	<20%	A	63	T2N1M0	II	IDC	III	2006-07-28	2017-07-05	live	131	positive
263	+	+	+++	++	≥20%	B	35	T1N2M0	III	IDC	III	2006-08-10	2017-07-05	live	131	positive
264	+	+	+++		≥20%	B	40	T1N3M0	III	IDC	III	2006-08-18	2017-07-05	live	131	positive
265	+	+	++	-	≥20%	B	69	T1N0M0	I	IDC	II	2006-08-23	2017-07-05	live	130	positive
266	+	+	++	-	≥20%	B	56	T1N0M0	I	IDC	III	2006-08-29	2017-07-05	live	130	positive
267	+	-	++	-	<20%	A	51	T1N0M0	I	IDC	III	2006-08-31	2017-07-05	live	130	positive
268	-	-	++	+	≥20%	HER2	55	T2N1M0	II	IDC	II	2006-09-01	2011-08-09	death	59	positive
269	+	-	++	-	≥20%	B	46	T1N0M0	I	IDC	III	2006-09-06	2014-09-07	death	96	positive
270	-	-	-		<20%	TN	58	T2N0M0	II	IDC	II	2006-09-07	2017-07-05	live	130	negative
271	+	+	++	-	<20%	A	51	T1N0M0	I	IDC	II	2006-09-08	2012-11-07	death	74	positive
272	-	-	++	+	≥20%	HER2	38	T1N0M0	I	non-IDC	III	2006-09-09	2017-07-05	live	130	positive
273	-	-	++	+	≥20%	HER2	56	T2N1M0	II	IDC	II	2006-09-13	2017-07-05	live	130	positive
274	-	-	+		≥20%	TN	30	T3N1M0	III	IDC	III	2006-09-15	2012-01-03	death	64	positive
275	+	+	++	-	≥20%	B	62	T1N0M0	I	IDC	II	2006-09-19	2017-07-05	live	130	positive
276	-	-	+		≥20%	TN	75	T2N3M0	III	IDC	III	2006-09-19	2011-10-29	death	61	positive
277	+	-	+++		≥20%	B	42	T2N0M0	II	IDC	II	2006-09-20	2017-07-05	live	130	positive
278	+	+	+++		≥20%	B	58	T1N3M0	III	IDC	III	2006-09-28	2013-04-22	death	79	positive
279	+	+	+++		≥20%	B	40	T2N1M0	II	IDC	II	2006-09-28	2017-07-05	live	129	positive
280	+	+	++	+	<20%	B	37	T1N0M0	I	non-IDC	II	2006-09-28	2017-07-05	live	129	positive
281	-	-	++	-	<20%	TN	33	T1N1M0	II	IDC	II	2006-10-07	2017-07-05	live	129	negative
282	+	+	+++		≥20%	B	56	T2N0M0	II	IDC	II	2006-10-08	2017-07-05	live	129	positive
283	+	+	++	+	≥20%	B	46	T2N2M0	III	IDC	III	2006-10-08	2017-07-05	live	129	positive
284	-	-	+++		≥20%	HER2	50	T1N0M0	I	non-IDC	II	2006-09-29	2017-07-05	live	129	positive
285	-	-	+++		≥20%	HER2	47	T2N0M0	II	IDC	II	2006-10-17	2017-07-05	live	129	positive
286	-	-	+++		≥20%	HER2	58	T1N1M0	II	IDC	II	2006-10-17	2017-07-05	live	129	positive
287	+	+	++	-	<20%	A	38	T1N3M0	III	IDC	II	2006-10-18	2017-07-05	live	129	positive
288	-	+	+++		≥20%	B	75	T1N2M0	II	IDC	II	2006-10-19	2013-08-05	death	82	positive
289	-	-	++	+	≥20%	HER2	45	T2N1M0	II	IDC	III	2006-10-25	2017-07-05	live	128	positive
290	+	+	++	+	≥20%	B	45	T1N0M0	I	IDC	II	2006-10-26	2014-10-19	death	96	positive
291	+	+	+		≥20%	B	59	T2N0M0	II	IDC	II	2006-10-26	2017-07-05	live	128	negative
292	+	+	+++		≥20%	B	44	T2N0M0	II	IDC	II	2006-10-28	2017-07-05	live	128	negative
293	-	-	+++		≥20%	HER2	30	T3N2M0	III	IDC	II	2006-10-27	2017-07-05	live	128	positive
294	+	+	+	+++	≥20%	B	35	T3N0M0	II	IDC	II	2006-10-31	2015-09-01	death	106	negative
295	+	-	+++		≥20%	B	54	T1N0M0	I	IDC	III	2006-10-31	2017-07-05	live	128	positive
296	+	+	+++		≥20%	B	38	T1N0M0	I	IDC	II	2006-11-04	2017-07-05	live	128	positive
297	-	-	++	-	<20%	TN	40	T1N0M0	I	IDC	II	2006-11-07	2017-07-05	live	128	positive
298	+	+	+		<20%	A	66	T1N0M0	I	IDC	II	2006-11-07	2017-07-05	live	128	negative
299	+	+	+++		≥20%	B	42	T2N1M0	II	IDC	III	2006-11-09	2017-07-05	live	128	positive
300	+	-	+++		≥20%	B	53	T2N0M0	II	IDC	II	2006-11-14	2017-07-05	live	128	positive
301	-	-	+++		≥20%	HER2	57	T2N1M0	II	IDC	II	2006-11-17	2017-07-05	live	128	positive
302	-	-	++	+	≥20%	HER2	48	T2N0M0	II	non-IDC	II	2006-11-18	2016-08-04	death	117	positive
303	+	+	++	-	≥20%	B	42	T1N0M0	I	IDC	III	2006-11-22	2017-07-05	live	127	positive
304	+	+	++	-	≥20%	B	68	T1N1M0	II	IDC	II	2006-11-28	2017-07-05	live	127	positive
305	+	+	++	-	≥20%	B	47	T2N1M0	II	IDC	II	2006-11-30	2017-07-05	live	127	positive
306	+	+	+++		≥20%	B	47	T3N2M0	III	IDC	II	2006-11-30	2017-07-05	live	127	positive
307	+	+	++	-	≥20%	B	61	T2N1M0	II	IDC	II	2006-12-01	2017-07-05	live	127	negative
308	+	+	++	+	<20%	B	63	T1N0M0	I	non-IDC	II	2006-12-08	2017-07-05	live	127	positive
309	+	+	+++		≥20%	B	65	T2N1M0	II	IDC	II	2006-12-09	2017-02-10	death	122	positive
310	+	+	+		<20%	A	53	T2N0M0	II	IDC	II	2006-12-14	2017-07-05	live	127	positive
311	+	+	+		<20%	A	42	T1N1M0	II	IDC	II	2006-12-19	2017-07-05	live	127	negative
312	+	+	++	-	≥20%	B	58	T2N1M0	II	IDC	III	2006-12-19	2017-07-05	live	127	negative
313	-	-	++	+	≥20%	HER2	44	T2N0M0	II	IDC	II	2006-12-28	2017-07-05	live	126	positive
314	+	+	+		≥20%	B	61	T2N0M0	II	IDC	II	2006-12-30	2016-03-04	death	110	positive
315	+	+	++	-	≥20%	B	51	T2N0M0	II	IDC	II	2007-01-12	2017-07-05	death	126	positive
316	+	+	+		≥20%	B	39	T2N0M0	II	IDC	III	2007-01-25	2017-07-05	live	125	positive
317	+	+	+		≥20%	B	44	T1N0M0	I	IDC	III	2007-01-29	2016-11-18	death	118	negative
318	+	-	+++		≥20%	B	54	T2N0M0	II	IDC	II	2007-02-14	2017-07-05	live	125	positive
319	+	+	+		<20%	A	37	T2N1M0	II	IDC	II	2007-02-15	2017-07-05	live	125	negative
320	-	-	++	-	≥20%	TN	55	T3N3M0	III	IDC	II	2007-02-20	2014-07-20	death	89	positive
321	+	+	++	-	<20%	A	71	T1N1M0	II	IDC	III	2007-02-21	2017-07-05	live	124	positive
322	-	-	+++		≥20%	HER2	70	T2N1M0	II	IDC	II	2007-02-21	2017-07-05	live	124	positive
323	-	-	+		<20%	TN	38	T1N2M0	II	IDC	II	2007-02-22	2017-07-05	live	124	negative
324	-	-	+++		≥20%	HER2	59	T2N3M0	III	IDC	II	2007-02-23	2012-04-28	death	62	positive
325	+	+	+++		≥20%	B	46	T3N1M0	III	IDC	II	2007-02-27	2017-07-05	live	124	negative
326	+	+	++	-	≥20%	B	58	T2N0M0	II	IDC	III	2007-03-01	2017-07-05	live	124	negative
327	+	+	+++		≥20%	B	56	T1N0M0	I	IDC	II	2007-03-08	2017-07-05	live	124	positive
328	+	+	++	-	≥20%	B	40	T1N3M0	III	IDC	II	2007-03-15	2017-07-05	live	124	positive
329	-	-	++	+	≥20%	HER2	59	T2N0M0	II	non-IDC	III	2007-03-20	2015-09-01	death	101	negative
330	+	+	++	+	≥20%	B	40	T2N2M0	III	IDC	II	2007-03-21	2009-12-30	death	33	positive
331	-	-	+++		≥20%	HER2	55	T2N0M0	II	IDC	II	2007-03-22	2017-07-05	live	123	negative
332	+	-	-		≥20%	B	55	T2N3M0	III	IDC	III	2007-03-27	2015-10-22	death	103	positive
333	+	+	-		≥20%	B	64	T1N2M0	II	IDC	III	2007-03-27	2017-07-05	live	123	positive
334	-	-	+++		≥20%	HER2	74	T1N0M0	I	IDC	II	2010-12-24	2017-06-01	live	77	positive
335	-	-	+++		<20%	HER2	47	T2N0M0	II	non-IDC	II	2005-09-23	2017-06-01	live	140	negative
336	+	+	+++		<20%	B	44	T1N1M0	II	IDC	III	2005-10-26	2017-06-01	live	139	negative
337	-	-	-		<20%	TN	75	T1N0M0	I	IDC	II	2005-12-29	2011-10-12	death	69	negative
338	-	-	+++		<20%	HER2	46	T2N0M0	II	non-IDC	III	2011-02-16	2017-06-01	live	76	positive
339	-	-	+++		<20%	HER2	40	T1N0M0	I	IDC	II	2011-02-17	2014-11-05	death	45	positive
340	+	+	-		<20%	A	52	T2N0M0	II	IDC	II	2006-01-17	2017-06-01	live	137	negative
341	+	+	-		≥20%	B	42	T1N0M0	I	IDC	II	2011-02-27	2017-06-01	live	75	positive
342	+	+	-		<20%	A	48	T1N0M0	I	IDC	I	2006-02-08	2017-06-01	live	136	negative
343	-	-	-		<20%	TN	39	T1N0M0	I	non-IDC	II	2011-03-21	2013-01-21	death	22	positive
344	-	-	+++		<20%	HER2	56	T1N1M0	II	IDC	II	2006-10-07	2017-06-01	live	128	negative
345	-	-	+++		<20%	HER2	57	T1N0M0	I	IDC	II	2011-04-01	2017-06-01	live	74	positive
346	-	-	-		<20%	TN	57	T1N0M0	I	IDC	II	2011-04-08	2017-06-01	live	74	positive
347	-	-	-		≥20%	TN	57	T1N0M0	I	IDC	II	2006-10-31	2017-06-01	live	127	negative
348	-	-	+++		<20%	HER2	61	T1N1M0	II	IDC	III	2006-11-07	2017-06-01	live	127	negative
349	-	-	+++		≥20%	HER2	60	T1N1M0	II	IDC	II	2006-12-01	2017-06-01	live	126	negative
350	+	+	-		≥20%	B	43	T1N0M0	I	IDC	II	2006-12-19	2017-06-01	live	125	negative
351	+	+	-		<20%	A	48	T1N3M0	III	IDC	III	2006-12-19	2017-06-01	live	125	negative
352	-	-	+		<20%	TN	49	T1N1M0	II	IDC	II	2007-02-15	2017-06-01	live	124	negative
353	-	-	+++		<20%	HER2	45	T1N0M0	I	IDC	II	2011-09-15	2013-11-24	death	26	positive
354	+	+	-		<20%	B	45	T1N1M0	II	IDC	II	2011-10-01	2017-06-01	live	68	positive
355	-	-	+++		<20%	HER2	63	T2N3M0	III	IDC	II	2011-10-08	2013-04-01	death	18	positive
356	-	-	+++		<20%	HER2	60	T2N0M0	II	IDC	III	2011-10-11	2017-06-01	live	68	positive
357	+	+	++	+	<20%	B	45	T1N0M0	I	IDC	II	2011-02-09	2017-06-01	live	76	negative
358	+	+	-		<20%	A	40	T2N0M0	II	IDC	II	2011-02-11	2015-02-18	death	48	negative
359	+	-	-		<20%	A	59	T1N0M0	I	IDC	II	2011-02-21	2017-06-01	live	75	negative
360	-	-	+		<20%	TN	31	T2N0M0	II	IDC	III	2011-10-29	2013-02-17	death	16	positive
361	+	+	+++		<20%	B	48	T1N0M0	I	non-IDC	III	2011-03-30	2017-06-01	live	74	negative
362	+	+	-		<20%	A	55	T1N1M0	II	IDC	II	2011-04-14	2017-06-01	live	74	negative
363	+	+	-		<20%	A	50	T1N0M0	I	non-IDC	II	2012-06-09	2017-06-01	live	60	positive
364	-	-	-		<20%	TN	43	T1N0M0	I	IDC	II	2011-04-20	2014-05-30	death	37	negative
365	+	-	+++		<20%	B	55	T1N1M0	II	IDC	II	2012-06-19	2017-06-01	live	59	positive
366	+	+	-		<20%	A	42	T2N0M0	II	IDC	II	2011-07-05	2017-06-01	death	71	negative
367	-	-	-		<20%	TN	50	T2N0M0	II	IDC	II	2011-09-03	2017-06-01	live	69	negative
368	-	-	-		<20%	TN	62	T2N1M0	II	IDC	II	2011-09-07	2017-06-01	live	69	negative
369	+	-	-		<20%	A	58	T1N0M0	I	IDC	II	2011-09-08	2017-06-01	live	69	negative
370	+	-	-		<20%	A	78	T1N2M0	II	IDC	I	2012-03-12	2017-06-01	live	63	positive
371	-	-	-		<20%	TN	47	T1N0M0	I	IDC	II	2011-10-14	2016-12-02	live	62	negative
372	+	+	-		≥20%	B	45	T1N1M0	II	IDC	III	2012-03-20	2017-06-01	live	62	positive
373	+	+	+++		<20%	B	51	T2N2M0	III	IDC	II	2011-10-18	2017-06-01	live	67	negative
374	-	-	-		<20%	TN	59	T2N0M0	II	non-IDC	II	2011-10-24	2017-06-01	live	67	negative
375	+	+	+		<20%	A	57	T2N0M0	II	IDC	III	2011-10-25	2017-06-01	live	67	negative
376	+	+	-		≥20%	B	45	T2N0M0	II	IDC	I	2011-11-04	2017-06-01	live	67	negative
377	+	+	-		<20%	A	53	T1N3M0	III	IDC	III	2012-02-29	2017-06-01	live	63	negative
378	+	-	+		<20%	A	53	T2N1M0	II	IDC	II	2012-04-12	2017-06-01	live	62	positive
379	+	+	++	+	<20%	B	43	T1N0M0	I	IDC	II	2012-03-12	2017-06-01	live	63	negative
380	+	+	-	-	<20%	A	34	T1N0M0	I	IDC	I	2012-03-12	2017-06-01	live	63	negative
381	+	+	+++		<20%	B	54	T1N0M0	I	IDC	II	2012-03-19	2017-06-01	live	62	negative
382	+	-	-		<20%	A	44	T1N0M0	I	IDC	II	2012-03-21	2013-06-01	death	14	negative
383	+	+	+		<20%	A	46	T1N0M0	I	non-IDC	II	2012-03-28	2017-06-01	live	62	negative
384	+	+	-		<20%	A	48	T1N0M0	I	IDC	II	2012-03-29	2017-06-01	live	62	negative
385	+	+	+		<20%	A	65	T1N2M0	II	IDC	II	2012-05-19	2017-06-01	live	60	positive
386	+	-	-		<20%	A	43	T1N0M0	I	IDC	II	2012-04-13	2017-06-01	live	62	negative
387	-	-	+++		≥20%	HER2	40	T1N2M0	II	IDC	II	2012-04-18	2017-06-01	live	61	negative
388	-	-	+++		<20%	HER2	66	T3N0M0	II	non-IDC	II	2012-05-03	2017-06-01	live	61	negative
389	+	-	+		<20%	A	33	T1N0M0	I	non-IDC	III	2012-05-07	2017-02-22	death	58	negative
390	+	+	-		<20%	A	68	T1N1M0	II	IDC	II	2012-05-25	2017-06-01	live	60	negative
391	+	-	+++		<20%	B	46	T2N0M0	II	IDC	II	2012-06-13	2017-06-01	live	60	negative
392	+	+	-		<20%	A	84	T2N0M0	II	IDC	II	2012-06-09	2017-06-01	live	60	negative
393	-	-	+++		≥20%	HER2	61	T2N0M0	II	non-IDC	II	2012-07-12	2017-06-01	live	59	negative
394	+	+	-		<20%	A	74	T1N0M0	I	IDC	II	2012-08-04	2017-06-01	live	58	negative
395	+	-	-		≥20%	B	67	T2N1M0	II	IDC	II	2012-05-09	2016-06-01	death	49	negative
396	+	+	+		<20%	A	61	T2N0M0	II	non-IDC	II	2012-02-20	2017-06-01	live	63	negative
397	+	+	+		<20%	A	71	T2N1M0	II	IDC	II	2012-08-24	2017-06-01	live	57	negative
398	+	-	+++		<20%	B	49	T1N1M0	II	IDC	II	2012-08-27	2017-06-01	live	57	negative
399	+	+	+		<20%	A	58	T1N1M0	II	IDC	II	2012-09-05	2017-06-01	live	57	positive
400	+	+	-		<20%	A	63	T1N1M0	II	IDC	II	2012-09-19	2012-12-08	death	3	positive
401	+	+	+++		<20%	B	50	T1N0M0	I	IDC	III	2012-09-05	2017-06-01	live	57	negative
402	+	+	+++		<20%	B	74	T2N0M0	II	IDC	II	2012-09-28	2013-11-25	death	14	negative
403	+	-	+++		<20%	B	41	T1N0M0	I	IDC	II	2012-10-15	2017-06-01	live	56	negative
404	+	+	+++		<20%	B	47	T1N0M0	I	non-IDC	III	2012-09-05	2017-06-01	live	57	negative
405	+	+	+++		<20%	B	70	T1N0M0	I	IDC	II	2012-09-21	2017-06-01	live	56	negative
406	+	+	+++		<20%	B	48	T1N0M0	I	non-IDC	III	2012-09-28	2017-06-01	live	56	negative
407	-	-	+++		<20%	HER2	46	T1N1M0	II	IDC	II	2012-10-22	2017-06-01	live	55	positive
408	+	+	-		<20%	A	61	T1N0M0	I	IDC	II	2012-10-19	2017-06-01	live	55	negative
409	+	+	-		<20%	A	68	T2N2M0	III	IDC	II	2012-11-01	2017-06-01	live	55	negative
410	-	-	-		<20%	TN	43	T2N2M0	III	IDC	II	2012-11-08	2015-05-10	death	30	positive
411	-	-	-		<20%	TN	49	T1N0M0	I	IDC	II	2012-11-02	2015-11-01	live	36	negative
412	-	-	+++		≥20%	HER2	51	T1N1M0	II	IDC	II	2012-11-14	2017-06-01	live	55	positive
413	+	-	+++		≥20%	B	43	T1N2M0	III	IDC	II	2012-11-19	2017-06-01	live	54	positive
414	+	-	+++		≥20%	B	53	T1N2M0	III	IDC	II	2012-12-12	2016-06-10	death	42	negative
415	-	-	+++		<20%	HER2	64	T2N0M0	II	IDC	II	2012-12-17	2017-06-01	live	54	negative
416	+	+	-		<20%	A	76	T2N0M0	II	non-IDC	II	2012-12-28	2017-06-01	live	53	negative
417	+	+	+++		<20%	B	48	T2N1M0	II	IDC	II	2012-11-19	2017-06-01	live	54	negative
418	+	+	-		<20%	A	59	T2N0M0	II	IDC	II	2012-12-24	2017-06-01	live	53	negative
419	+	+	++	-	≥20%	B	29	T2N2M0	III	IDC	III	2012-12-28	2017-06-01	death	53	negative

## Sheet: 癌旁
入组	No	ID 号	住院号	病理号	姓名	ER	PR	HER2	HER2/FISH OR CISH	发病年龄	象限	位置	tumor size,mm	活检淋巴结数目	阳性淋巴结数目	stage	术式	手术时间	病理类型	术后是否辅助化疗	术后是否内分泌治疗	发病时其他部位病灶	首次疾病进展时间	首次进展事件	组织学分级	乳腺术后是否放疗	P53	P16	Ki-67	TopoII	ECAD	P63	死亡时间	绝经	初潮年龄	生育史	绝经年龄	术前CA153	术后CA153	复发CA153（KU/L）	备注	联系电话	地址	病理号	确诊日期	末次随访日期（至2011年12月31日）	生存期（月）	死亡日期	末次随访日期
1		310110193204030821=	555395	F06-1758p	倪顺英	(-)	(-)	(-)		75		L	5	8	0	T2N0M0	改良	1905-06-28	IDC	CEF*6			2008-08-01	骨转移	II	是	（-）		60%（+）	（+）				是								13162556003/65425408	眉州路110-1-602	F06-1758P	2006-06-28	存活	66
2		310110195212034266=	582096	F07-1145	刘桂鸾	-	-	+			OU	L	1	18	0	T1N0M0	保乳	2007-07-06	IDC															是								65039514	凤城四村33-302						2016-03-11
3	左乳保乳术史	3.1011e+17	587409	F07-1451P	陈丽娟					71	WS	R	3*2	9	0	T2N0M0	改良	2007-08-16	IDC	TAF*4			2008-09-01	骨转移	III		（+)		90%(+)	(+)				是		1		16.26			CA199:149.8;CA125:38.76	5567433	国定路597-8--301	F07-1451P	2007-08-16		31	2010-03-28
4		3.1011e+17	591258	F07-1673P	张荣玉					52	WS	R	1.2			T1N0M0	单纯	2007?09/19	IDC	TE+丝裂霉素*1+TE*5							（-）		10%（+）	（-）				否	15							65703016	周家嘴路3338-7-602	F07-1673P	2007-09-19	存活	50
5		310110195311023220	600020	F07-2192P	陶琴新					54	WS	L	3*4*0.5	30	0	T2N0M0	改良	2007-12-04	IDC，	CEF*^					II		（+）		60%（+）	（+）	（+）			是	14	1	49	9.03				65155024	苏家屯路29-10-404	F07-2192P	2007-12-04	存活	48
6		3.1011e+17	576553	F07-775P	朱红娣					54	WS	R	2	10	0		改良	#VALUE!	IDC，	TE*6					II		（-）		30%（+）	（+）												13819701972	延吉东路5-20-102	F07-775P	2007-05-17	存活	55
7
8		3.01104e+17	577935	F07-868	陈伟芬					51	WS	R	0.8	13	0	T1N0M0	改良	#VALUE!	IDC	CEF*6					III		（+）		（+）	（-）				子宫切除		1		4.6				65560678	清源环路542-17-401	F07-868	2007-05-29	存活	55
9			606434	F08-114P	程灵机					57	WS	R	2*1.5	16	0	T2N0M0	改良	2008-01-17	导管内癌	CMF*6							（+）		70%（+)	(+)		(+)					2003	10.65	10.45			13588608086	浙江永康方岩镇岩下村
10	65202034		625393	F08-1185P	冯佩珊	(-)	(-)	(-)		56	ou	R	1.2	16	0	T1N0M0	改良	2008-06-06	IDC_II						II		(+++)		(+)													13482187200	控江四村141-205						2014-04-03
11	652401194605070028=		629498	F08-1436	诸幼文	(-)	(-)	(-)		62	oc（外中）	R	1.5	19	0	T1N0MO	改良	2008-07-04	IDC						II		(+)		(+)													55965818	控江路1500-93-1102	F08-1436BP	2008-07-04	存活	41
12		310110195602090	633623	F08-1730P	黄伟琴					52	S	L	2	22	0	T1N0M0	改良	#VALUE!	IDC	CEF*6					II-III		（+）		90%（+）	（-）	（+）	（-）		是			2008	9.13		8.52		13611745082	眉州路100弄11号303	F08-1730P	2008-08-06	存活	40
13		330219196609033748	636090	F08-1816P	王巧莲			(++)		41		R		14	0		改良	#VALUE!	IDC	TC*6					II		(+)		60%(+)	(+)				否	14			5.58				13916925855	碧云路199-7-1101	F08-1816P	2008-08-18	存活	40
14			637421	F08-1921P	张小玲					54	WX	R	3*1.5*1	17	0	T2N0M0	改良	#VALUE!	IDC	TAF*6					II		(-)		20%(+)	(+/-)	(+）	（-）		是		1	52	6.91	6.85			65334335	延吉7村49号401
15			654536	F08-2995PA	沈敏					43	WS/NS	R	2/2.5	24	0	T2N0M0	改良		20081223，髓样癌	CEF*6							（+）		70%（+）	（+）	（+）	（-)		否	16	1		4.88				13641750606	金杨路220-9-402
16		310111195408110	620543	F08-916P	金明芳					53	WS	L	9*5*3	25	25	T2N3M0	改良	#VALUE!	IDC	TE*5			#VALUE!	胸壁复发，颈部淋巴结转移，肝转移	III	是	（-）		90%（+）	(+)	(-)	(-)	20080916	子宫切除		2		15.61		76.42		13601726757	永清路171-7-101	F08-916P	2008-05-06		5	2008-10-09
17		1.52201e+17	621866	F08-991	解桂清					48	WS	R	3*2	16	0	T2N0M0	改良	#VALUE!	IDC	CEF*6					II-III		（-）		（+）	（+）	（+）	（-）		否	18	1		12,77	16.51			61491785	靖宇南路118-13-903						2016-06-14
18		3.10101e+17	675043	F09-1163P	卞巧英			（++）		56	W	L	3*5	17	0	T2N0M0	改良	2009-05-08	ICD								（+）		10%（+）	（+）	（-）	（-）		是		1						13701704829	长阳路2021-3-1706/茶陵路159-12-503
19	却病理	310110195709094643	660586	F09-219A	蒋慧英					51	WS	L	2*3																					否	14	1		9.06				13661771402	延吉中路控江3村94-15	F09-219A	2009-01-01		27	2011-04-10
20		310110193301255424	667316	F09-621A	黄冬华			（++）		76	WX	R	2*2			T1NxM0	单纯	#VALUE!	IDC	TEF*2					II		（-）		5%（+）	（-）	（+）			是		5		7.96				55822817	延吉东路131-35-303
21		310230195702085964	671286	F09-824P	黄玉珍			(++)		52	S	R	0.5	22	0	T1N0M0	改良	2009-04-20	IDC	TAC*6					II		(-)		(+)		(+)	(+)		是	14	1						13370087353	双阳路101-8-601、淞南5村125-102	F09-824P	2009-04-20	存活	32
22			739149	F10-1486P	廖水兰		（+/-)			50	W	R	1.5	13	0	T1N0M0	改良	2010-05-06	IDC	CEF*6	是				II		（+/-)		(+)	(+)	(+)	(+/-)		否		2			21.45			13774224529	安徽宣城洪林宣茶村/上海车站南路460-1-304						2012-08-22
23		310109194901083223	742605	F10-1757p	李梅英					61	NS	L	2.5	24	0	T2N0M0	改良	2010-05-20	IDC	TE*6														是		1						15021061838	逸仙路1321弄83-603						2016-08-31
24	49	3.10109e+17	742713	F10-1793	王燕萍					52	OU	L	2.5*2*2	11	2	T1N1M0	改良	2010-05-25	IDC	CEF*6					III	是	（+/-)		(+/-)	(+/-)	(+)	(-)		否	16	1		5.09	6.73			65013435/13661804959	锦西路30-8-602/虹镇老街296-18-403						2016-08-10
25	52	350122741112232	744630	F10-1912	韩丽英			(+)	(+)	35	C	R	2.2	16	0	T2N0M0	改良	2010-06-03	IDC	TC*6					II	是								否	14	1		15.08	19.12			15601608351	福建省连江县东岱镇兴学路10号/中兴路1118号3楼网吧						2012-03-19
26	53	3.41226e+17	749733	F10-2321P	马典环					38	OU	L	3*2	16	4	T2N1M0	保乳	2010-02-04	IDC	TC*6						是								否	14	1		3.46	7.07			13386275127	上海崇明东门路268号-2-1-501
27	55	3.1011e+17	752533	F10-2528	金香红					49	OU	R	1.5																													13801652249	舒兰璐61弄-7号101室						2016-03-28
28	58	3.1011e+17	756366	F10-2841P	徐桂珍					50	IU	L	1.5*1.5*2	17	0	T1N0M0	改良	2010-08-03	IDC	TE*1+CEF*5					II	是			（+）			（-）		否	14	1		18.23	20.44			13621846110	大桥街道周家牌路235弄27号						2016-07-14
29	59	3.1011e+17	724666	F10-490	张红					51	IU	L	2*1.5*1.5				改良		IDC	AC*-T*4					II-III		（++）		（-）	（-）	（-）	（-）		是				14.7	7.78			55955132	上海江浦路1290弄2号-1201室						2015-10-23
30																																																	妇科标本
31	65	3.10109e+17	414968	F15571P	童扣女					48	OU	R	2.5*2	17	0	T2N0M0	改良	20020520	IDC											（-）				否								56790116	阳曲路350-2-103	F15571P	2002-05-20	存活	115
32		310109510502002	430636	F16110	许文娟		-	-	+	52		R	2	21	0	T1N0M0	改良	2002-11-25	IDC																							65256432	汶水东路717-7-304		F16110P	2002-11-25	存活	109
33	71	3.1023e+17	437389	F16387P	陈永菊					47	OU	L	2*3*2	7	0	T2N0M0	改良	20030310	浸润性癌	CMF*6																						59455271	堡镇人民政府机关	F16387P	2003-03-10	存活	105
34		310110195306172029=	558041	F06-1713	周龙英		-	-	+	53	OU	L	3	8	0	T2N0M0	改良	2006-11-23																否								65230020	国和二村124-503		F1713P(06)	2006-11-23	存活	61
35	74		470702	F17898	曹金娥					48	OU	L	4*3	9	0	T2N0M0	改良	20040607	IDC	CAF*										（+）	（+）			否	14	2						13306558305	古浪路208号	F17898	2004-06-07		30	2006-12-23
36		13040619530122182X	476005	F18163	张树荣					52		L	3.5*1.5*1	19	0	T2N0M0	改良	2004-08-13	髓样癌															是								65721662	控江一村18-401		F18163P	2004-08-13	存活	88
37	78		477280	F18232	宋亚兰		（+）	（+）	（+）	66	INF	L	4	26	0	T2N0M0	改良	20040823	导管内癌	TAF*6							（+）		（+）					是		2						65514625	敦化路4-6-7
38		3.1011e+17	481569	F18407p	智成英					50	II	L	2*1	19	0	T1N0M0	改良	20041011	IDC	CMF*6							(+)		(+)	(+)	(+)			否	17	1						65342624	图门路19-404	F18407P	2004-10-11	存活	86
39		310110195708111261=	482675	F18476	贾建娣		-	-	+	47		L	2	15	0	T1N0M0	改良	2004-10-25	IDC															未								65134070	凤城3村68-206		F18476	2004-10-25		73	2010-11-23
40	86	3.1011e+17	514557	F19932P	王巧芝					41	OU	L	2.5*2.5	19	0	T2N0M0	改良	20050919	IDC	NEF*6							(-)		30%(+)	(+)	(+)			否	13	1						68501843	沪东新村501号105室	F19932P	2005-09-19	存活	75
41	87	3.1011e+17	515127	F19946	陈素君					74	OU	L	2*1	14	0	T1N0M0	改良	20050921	IDC	CMF*6					II		（+）		5%(+)	(+)	(+)			是		3						65041126	鞍山四村11-404	F19946	2005-09-21	存活	75
42				50286	袁伟芝	-	-	80%+		53			3	10	1				浸润性导管癌II级						III		-																		2005-01-25		34	2007-11-21
43				50346	杨翠娣	-	-	加减		72			4	11	7				浸润性导管癌III级						III		10%+																		2005-01-28		3	2005-04-08
44				50378	方晓青	-	-	80%+		50			2	6	0				浸润性导管癌III级						II		80%+																		2005-01-31	存活	83
45				50379	翟玉华	80%+	10%+	加减		35			2	13	0				浸润性导管癌III级						II		-																		2005-01-31	存活	83
46				50436	赵雪芬	-	-	60%+		55			3	12	0				导管内癌I级伴钙化						III		40%+
47				50496	周艳芳	-	-	20%+					2.5	7	0				浸润性导管癌III级						III		80%+																		2005-02-17	存活	82
48				50517	江小茵	-	-	-		52			1.5	16	1				浸润性导管癌III级						II		80%+																		2005-02-18	存活	82
49				50555	陈春梅	60%+	-	20%+		53			2.5	18	0				浸润性导管癌II级、部分区向大汗腺化生						III		-																		2005-02-22	存活	82
50				50613	沈蓉芳	80%+	80%+	-		50			1.8	20	0				浸润性导管癌II级						III		-																		2005-02-25	存活	82
51				50646	郑淑琴	80%+	80%+	-		46			1	11	1				浸润性导管癌II级伴钙化						III		60%+																		2005-02-28	存活	82
52				50664	王秀兰	50%+	-	-		50			0.8	20	0				浸润性导管癌II级						II		70%+																		2005-02-28	存活	82
53				50665	肖阳娣	10%+	20%+	30%+		53			2.5	18	0				浸润性导管癌II级						II		-																		2005-02-28	存活	82
54				50762	孙雅雯	-	-	-		45			1	14	0				浸润性导管癌II级						II		70%+																		2005-03-04	存活	81
55				50692	赵怀君	60%+	个别+	-		53			2.2	9	0				浸润性导管癌II级伴粘液腺癌						II		-																		2005-03-02	存活	81
56				50693	沈善琦	10%+	-	10%+		73			1.5	8	0				浸润性导管癌III级						III		40%+																		2005-03-02		7	2005-10-11
57				50719	蒋慧芳	-	-	80%+		54			3	16	0				导管内癌II级伴浸润及钙化						II		-																		2005-03-03	存活	81
58				50721	杨晓晴	-	20%+	-		44			3	19	0				浸润性导管癌II级						III		-																		2005-03-03	存活	81
59				50838	张秀珍	80%+	70%+	-		63			2.5	2	0				囊内乳头状癌						I		-																		2005-03-11	存活	81
60				50809	徐银凤	-	-	80%++		62			3.5	14	3				浸润性导管癌III级						III		20%+																		2005-03-09		33	2007-12-16
61				50884	张美蓉	70%+	40%+	-		48			1.5	13	0				浸润性导管癌II级伴灶性钙化						III		10%+																		2005-03-15	存活	81
62				50885	毛玉珍	-	-	-		46			1.5	5	0				浸润性小叶癌II级						III		-																		2005-03-15	存活	81
63				50887	周耀凤	-	-	80%++		45			4	20	0				导管内癌II级伴浸润						III		-																		2005-03-15	存活	81
64				50956	陈水娟	60%+	80%+	-		64			1.5	12	3				浸润性导管癌II级						III		-																		2005-03-18	存活	81
65				50978	陈义凤	-	-	-		47			3.5	4	0				粘液腺癌						III		-																		2005-03-21	存活	81
66				51005	殷云芬	-	70%+	30%+		49			4	10	0				浸润性导管癌II级						III		-																		2005-03-22	存活	81
67				51078	李德妹	80%+	80%+	-		43			2.5	12	0				浸润性导管癌II级伴浸润性小叶癌						III		-																		2005-03-25	存活	81
68				51103	曹瑞芳	60%+	70%+	-		48			2	18	0				粘液腺癌						II		-
69		310110196812115427		F10-1065	徐梅青					42										N														N									杨浦 控江路1039-1-404						2012-07-18
70		310109194612181222		F10-1193	姜文宝					64										N														Y									虹口 四平路幸福村298-502						2012-07-04
71				F10-1227	薛素文					44										Y														N									杨浦 锦西路 177-304						死亡2012/8/11
72		310102196007170861		F10-1372	周俊珍					50										Y														Y									普陀 甘泉路街道 宜川路640号1-11室						2012-07-12
73		320223196503101426		F10-3534	范宜萍					45										N														N									江苏 宜兴丁蜀镇张家94-4
74		360222197508183526		F10-3594	王镇莲					35										Y														N									江西 景德镇浮梁县洪源镇洪源村边山下组51附1号
75		310109196203013307		F10-3673	蔡雪芬					48										Y														Y									宝山 高境镇 国权北路380-16-602						2012-03-26
76		310109193502250421		F10-3903	万佩贞					75										N														Y									杨浦 营口路625弄1号楼405						2012-02-10
77		310109195901172909		F10-3913	黄建华					51										Y														Y									普陀 新村路50-30-401						2012-01-05
78		412728195802155529		F10-3922	张玉凤					52										Y														N									宝山 杨行镇东沈芜湄浦村88号
79		310110194008195025		F10-4187	沈光华					70										N														Y									虹口 提篮桥街道 保定路20-20-702						2012-03-13
80		310110194502170042		F10-4274	聂梅莲					66										Y														Y									杨浦 延吉街道 水丰路125弄-3号-501-2室						2012-03-21
81		31023019581005150x		F10-4339	柴雪瑛					52										Y														Y									虹口 江湾镇 新市南路 918-32-601						2012-02-21
82		310110196101084628		F10-4497	莫虹					49										Y														N									杨浦 五角场街道 国顺路400-21-401
83
84		310109196502062862		F10-4551	张琳					45										N														N									杨浦 控江街道 控江二村55号302						2012-03-20
85		310110196211113848		F10-4603	孙羽					48										Y														N									杨浦 鞍山一村 148-501						2012-02-10
86		13918690528		F11-14	王晓燕					43										失访														N									江苏省淮安市邮电局
87		18917698979		F11-51	黄桂琴					55										Y														Y									内蒙古赤峰市巴林左旗13敖包镇
88		13022125382		F11-159	唐巧云					52										N														Y									杨浦 控江路街道 永吉路控江一村45号甲206
89		13052458700		F11-164	彭菊华					48										Y														Y									浦东 浦兴街道 长乌路1280-28-202
90		13916921315		F11-276	许丽芳					48										Y														N									杨浦 江浦街道 打虎山路 14-4-104
91		13901979046		F11-366	谭珏敏					46										Y														N									浦东 德平路 215-55-201
92		13801869745		F11-580	周元凤					54										Y														N									浦东 浦兴街道 东陆路1268-94-203
93		13918594353		F11-822	董彩珍					56										N														Y									杨浦 松花江路215-3-903
94		65701988		F11-875	吴珠红					63										N														Y									杨浦 杨树浦路 1455-30-302
95		13917803954		F11-881	毕秋珍					53										Y														Y									杨浦 四平街道 本溪路 165-7-401
96		13524521158		F11-1048	殷桂兰					74										N														Y									杨浦 凤城四村 38-502
97		13044610540		F11-1071	毕爱兰					58										Y														Y									杨浦 五角场街道 翔殷三村30-504
98		55820350		F11-1161	林慕莲					84										N														Y									杨浦 长白街道 延吉东路131-46-302
99		15800568945		F11-1203	李燕瑛					45										Y														N									杨浦 延吉街道 敦化路2-27-502
100		65133287		F11-1242	张月莉					70										Y														Y									杨浦 控江街道 延吉西路81-1-407
101		13371833839		F11-1276	陈桂兰					65										Y														Y									杨浦 五角场街道国顺路117-30-101
102
103		13916972985		F11-1345	陆雅令					56										Y														Y									虹口 新港街道 东余杭路 1143弄-34号
104		13162457719		F11-1365	陈小兰					75										Y														Y									杨浦 长阳路1900-1-605
105		13701602580		F11-1477	陈玉珍					54										Y														Y									杨浦 延吉街道 延吉东路 延吉三村35-203
106		13816036219		F11-1687	王巯凤					81										N														Y									浦东 利津路51-36-201
107		13816945869		F11-1695	黄晓云					42										Y														N									重庆 万州区 白土镇丁家村2组27号
108		13764680477		F11-1723	刘雪珍					59										Y														Y									宝山 新二村 193-34-1001
109		13764226710		F11-1768	王翠年					56										Y														Y									杨浦 殷行街道 开鲁三村53号504
110		13681763791		F11-1962	周亚娟					42										Y														N									浦东 下南路 255-56-601
111		13524645713		F11-1993	许怀兰					47										N														N									江苏 高邮市 三垛镇中心村十三组193号
112		13917684718		F11-1999	陈海云					40										Y														N									江苏 滨海港镇滨海县双堆村1组102号
113		65069989		F11-2220	凌梅					50										Y														N									上海 浦东 曹路镇努力村6队
114		13917845924		F11-2265	卞林娣					57										Y														Y									宝山 华灵路460-6-602
115		13564979105		F11-2418	沈国娟					48										Y														N									浦东 浦兴街道 东陆路1268-71-101
116		1391743376		F11-2489	邵逸园					83										N														Y									浦东 羽山路1980-13-1108
[truncated: 9 more columns]
